# Supplementary material for: Engineering a Bifunctional Fusion Purine/Pyrimidine Nucleoside Phosphorylase for the Production of Nucleoside Analogs
Source: Biomolecules. 2024 Sep 23;14(9):1196. doi: 10.3390/biom14091196 (PMC11430618; doi:10.3390/biom14091196)
Supplement: Supplementary file 1 [file biomolecules-14-01196-s001.zip]

Archive with 1 entries (1 files):
- biomolecules-3205287-supplementary.pdf
